# Supplementary material for: Paracellular and Transcellular Leukocytes Diapedesis Are Divergent but Interconnected Evolutionary Events
Source: Genes (Basel). 2021 Feb 10;12(2):254. doi: 10.3390/genes12020254 (PMC7916592; doi:10.3390/genes12020254)
Supplement: Supplementary file 1 [file genes-12-00254-s001.zip]

Archive with 4 entries (3 files):
- suplementary_3adera/
- suplementary_3adera/supplemantary_2_3adera(fasta_files).fasta
- suplementary_3adera/supplemantary_3_3adera(SDP).zip
- suplementary_3adera/supplemantary_file1_model_validation_3adera.docx
